# Supplementary material for: Biological impact of mutually exclusive exon switching
Source: PLoS Comput Biol. 2021 Mar 2;17(3):e1008708. doi: 10.1371/journal.pcbi.1008708 (PMC7954323; doi:10.1371/journal.pcbi.1008708)
Supplement: S1 Table — (XLSX) [file pcbi.1008708.s045.xlsx]

## Sheet: Mouse
ENSMUSG00000001288
ENSMUSG00000001419
ENSMUSG00000001672
ENSMUSG00000004113
ENSMUSG00000004565
ENSMUSG00000005102
ENSMUSG00000006699
ENSMUSG00000008658
ENSMUSG00000010461
ENSMUSG00000014602
ENSMUSG00000015143
ENSMUSG00000015968
ENSMUSG00000016534
ENSMUSG00000018322
ENSMUSG00000018796
ENSMUSG00000018906
ENSMUSG00000019843
ENSMUSG00000019916
ENSMUSG00000019920
ENSMUSG00000020167
ENSMUSG00000020333
ENSMUSG00000020366
ENSMUSG00000020456
ENSMUSG00000020524
ENSMUSG00000020704
ENSMUSG00000020836
ENSMUSG00000021301
ENSMUSG00000021360
ENSMUSG00000021546
ENSMUSG00000021759
ENSMUSG00000021867
ENSMUSG00000021936
ENSMUSG00000022094
ENSMUSG00000022132
ENSMUSG00000022629
ENSMUSG00000023033
ENSMUSG00000023977
ENSMUSG00000024340
ENSMUSG00000024384
ENSMUSG00000025791
ENSMUSG00000025809
ENSMUSG00000025892
ENSMUSG00000025964
ENSMUSG00000026319
ENSMUSG00000026825
ENSMUSG00000026950
ENSMUSG00000027048
ENSMUSG00000027202
ENSMUSG00000027273
ENSMUSG00000027940
ENSMUSG00000028464
ENSMUSG00000028487
ENSMUSG00000028962
ENSMUSG00000029088
ENSMUSG00000029767
ENSMUSG00000030249
ENSMUSG00000030265
ENSMUSG00000030271
ENSMUSG00000030447
ENSMUSG00000030557
ENSMUSG00000030584
ENSMUSG00000030704
ENSMUSG00000030759
ENSMUSG00000030849
ENSMUSG00000030850
ENSMUSG00000030990
ENSMUSG00000031438
ENSMUSG00000031596
ENSMUSG00000031608
ENSMUSG00000031816
ENSMUSG00000032028
ENSMUSG00000032294
ENSMUSG00000032366
ENSMUSG00000032473
ENSMUSG00000032511
ENSMUSG00000033335
ENSMUSG00000033981
ENSMUSG00000034055
ENSMUSG00000034164
ENSMUSG00000036111
ENSMUSG00000036833
ENSMUSG00000036834
ENSMUSG00000036932
ENSMUSG00000037112
ENSMUSG00000037685
ENSMUSG00000039307
ENSMUSG00000040774
ENSMUSG00000041488
ENSMUSG00000043073
ENSMUSG00000046709
ENSMUSG00000046727
ENSMUSG00000046826
ENSMUSG00000050017
ENSMUSG00000051331
ENSMUSG00000052214
ENSMUSG00000052889
ENSMUSG00000053819
ENSMUSG00000054252
ENSMUSG00000054640
ENSMUSG00000054808
ENSMUSG00000055137
ENSMUSG00000057182
ENSMUSG00000057193
ENSMUSG00000057378
ENSMUSG00000059857
ENSMUSG00000061099
ENSMUSG00000061613
ENSMUSG00000061816
ENSMUSG00000061904
ENSMUSG00000062372
ENSMUSG00000062991
ENSMUSG00000063142
ENSMUSG00000063524
ENSMUSG00000063889
ENSMUSG00000067773
ENSMUSG00000072676
ENSMUSG00000072680
ENSMUSG00000072774
ENSMUSG00000073888
ENSMUSG00000075316
ENSMUSG00000075318
ENSMUSG00000078578
ENSMUSG00000079055
ENSMUSG00000079265
ENSMUSG00000079339
ENSMUSG00000079386
ENSMUSG00000083780
ENSMUSG00000090124
ENSMUSG00000102439

## Sheet: Zebra fish
ENSDARG00000001880
ENSDARG00000003952
ENSDARG00000004167
ENSDARG00000004378
ENSDARG00000004415
ENSDARG00000005162
ENSDARG00000005525
ENSDARG00000005842
ENSDARG00000006220
ENSDARG00000006260
ENSDARG00000006672
ENSDARG00000006899
ENSDARG00000006923
ENSDARG00000007219
ENSDARG00000008494
ENSDARG00000009418
ENSDARG00000010042
ENSDARG00000011027
ENSDARG00000012397
ENSDARG00000012506
ENSDARG00000012593
ENSDARG00000012682
ENSDARG00000012801
ENSDARG00000013422
ENSDARG00000013524
ENSDARG00000014727
ENSDARG00000014914
ENSDARG00000016059
ENSDARG00000016439
ENSDARG00000016691
ENSDARG00000017882
ENSDARG00000018361
ENSDARG00000018506
ENSDARG00000019128
ENSDARG00000020609
ENSDARG00000020761
ENSDARG00000021177
ENSDARG00000021735
ENSDARG00000022456
ENSDARG00000023963
ENSDARG00000024209
ENSDARG00000026985
ENSDARG00000027938
ENSDARG00000028000
ENSDARG00000028721
ENSDARG00000028912
ENSDARG00000029368
ENSDARG00000029795
ENSDARG00000029885
ENSDARG00000030166
ENSDARG00000030832
ENSDARG00000031888
ENSDARG00000032553
ENSDARG00000032714
ENSDARG00000033170
ENSDARG00000033738
ENSDARG00000033889
ENSDARG00000034092
ENSDARG00000034270
ENSDARG00000034368
ENSDARG00000034808
ENSDARG00000035882
ENSDARG00000035907
ENSDARG00000036832
ENSDARG00000037097
ENSDARG00000037350
ENSDARG00000037498
ENSDARG00000037961
ENSDARG00000038473
ENSDARG00000039929
ENSDARG00000040237
ENSDARG00000041140
ENSDARG00000042920
ENSDARG00000043010
ENSDARG00000043398
ENSDARG00000043406
ENSDARG00000044002
ENSDARG00000044319
ENSDARG00000044573
ENSDARG00000051940
ENSDARG00000052097
ENSDARG00000052765
ENSDARG00000053381
ENSDARG00000053448
ENSDARG00000053665
ENSDARG00000054655
ENSDARG00000056531
ENSDARG00000056732
ENSDARG00000057303
ENSDARG00000057620
ENSDARG00000057830
ENSDARG00000058115
ENSDARG00000058562
ENSDARG00000058566
ENSDARG00000059287
ENSDARG00000059770
ENSDARG00000060889
ENSDARG00000061817
ENSDARG00000062003
ENSDARG00000062054
ENSDARG00000062346
ENSDARG00000062744
ENSDARG00000062823
ENSDARG00000063433
ENSDARG00000063527
ENSDARG00000063649
ENSDARG00000068503
ENSDARG00000068840
ENSDARG00000069445
ENSDARG00000069752
ENSDARG00000069780
ENSDARG00000069817
ENSDARG00000069937
ENSDARG00000070138
ENSDARG00000070166
ENSDARG00000071044
ENSDARG00000071581
ENSDARG00000071719
ENSDARG00000071790
ENSDARG00000071863
ENSDARG00000073750
ENSDARG00000073876
ENSDARG00000074365
ENSDARG00000074967
ENSDARG00000075707
ENSDARG00000075899
ENSDARG00000075974
ENSDARG00000076255
ENSDARG00000076486
ENSDARG00000076693
ENSDARG00000077078
ENSDARG00000077081
ENSDARG00000077139
ENSDARG00000077309
ENSDARG00000077950
ENSDARG00000078159
ENSDARG00000078281
ENSDARG00000078284
ENSDARG00000079035
ENSDARG00000079328
ENSDARG00000086668
ENSDARG00000086859
ENSDARG00000086866
ENSDARG00000087402
ENSDARG00000087817
ENSDARG00000088523
ENSDARG00000088616
ENSDARG00000088761
ENSDARG00000088823
ENSDARG00000088915
ENSDARG00000088961
ENSDARG00000089814
ENSDARG00000090118
ENSDARG00000090366
ENSDARG00000090722
ENSDARG00000091131
ENSDARG00000091148
ENSDARG00000091176
ENSDARG00000091558
ENSDARG00000091624
ENSDARG00000091686
ENSDARG00000091896
ENSDARG00000091994
ENSDARG00000092329
ENSDARG00000092475
ENSDARG00000092523
ENSDARG00000093547
ENSDARG00000093713
ENSDARG00000093841
ENSDARG00000094017
ENSDARG00000094077
ENSDARG00000094459
ENSDARG00000094558
ENSDARG00000094572
ENSDARG00000094735
ENSDARG00000094782
ENSDARG00000094862
ENSDARG00000094902
ENSDARG00000095132
ENSDARG00000095696
ENSDARG00000096007
ENSDARG00000096140
ENSDARG00000096545
ENSDARG00000096566
ENSDARG00000096662
ENSDARG00000097170
ENSDARG00000097215
ENSDARG00000097264
ENSDARG00000097589
ENSDARG00000097685
ENSDARG00000098087
ENSDARG00000098126
ENSDARG00000098176
ENSDARG00000098265
ENSDARG00000098390
ENSDARG00000098582
ENSDARG00000098677
ENSDARG00000098736
ENSDARG00000098788
ENSDARG00000098958
ENSDARG00000099048
ENSDARG00000099346
ENSDARG00000099400
ENSDARG00000099403
ENSDARG00000099715
ENSDARG00000099730
ENSDARG00000100075
ENSDARG00000100257
ENSDARG00000100302
ENSDARG00000100503
ENSDARG00000100642
ENSDARG00000100882
ENSDARG00000101232
ENSDARG00000101443
ENSDARG00000101460
ENSDARG00000101544
ENSDARG00000101594
ENSDARG00000101623
ENSDARG00000101807
ENSDARG00000101851
ENSDARG00000101955
ENSDARG00000102143
ENSDARG00000102455
ENSDARG00000102519
ENSDARG00000102558
ENSDARG00000102581
ENSDARG00000102595
ENSDARG00000102657
ENSDARG00000102695
ENSDARG00000102735
ENSDARG00000102750
ENSDARG00000102773
ENSDARG00000102799
ENSDARG00000102819
ENSDARG00000102899
ENSDARG00000102999
ENSDARG00000103042
ENSDARG00000103115
ENSDARG00000103122
ENSDARG00000103250
ENSDARG00000103497
ENSDARG00000103554
ENSDARG00000103714
ENSDARG00000103811
ENSDARG00000103813
ENSDARG00000104120
ENSDARG00000104184
ENSDARG00000104314
ENSDARG00000104552
ENSDARG00000104619
ENSDARG00000104682
ENSDARG00000104745
ENSDARG00000104942
ENSDARG00000105067
ENSDARG00000105137
ENSDARG00000105713
ENSDARG00000105908

## Sheet: Fugu fish
ENSTRUG00000000064
ENSTRUG00000000173
ENSTRUG00000000216
ENSTRUG00000000253
ENSTRUG00000000264
ENSTRUG00000000302
ENSTRUG00000000405
ENSTRUG00000000474
ENSTRUG00000000514
ENSTRUG00000000671
ENSTRUG00000000702
ENSTRUG00000000966
ENSTRUG00000001185
ENSTRUG00000001323
ENSTRUG00000001381
ENSTRUG00000001655
ENSTRUG00000001785
ENSTRUG00000001802
ENSTRUG00000001891
ENSTRUG00000002097
ENSTRUG00000002176
ENSTRUG00000002264
ENSTRUG00000002449
ENSTRUG00000002567
ENSTRUG00000002627
ENSTRUG00000002630
ENSTRUG00000002667
ENSTRUG00000002882
ENSTRUG00000003198
ENSTRUG00000003310
ENSTRUG00000003480
ENSTRUG00000003538
ENSTRUG00000003615
ENSTRUG00000003629
ENSTRUG00000003709
ENSTRUG00000003734
ENSTRUG00000003778
ENSTRUG00000003785
ENSTRUG00000003808
ENSTRUG00000003831
ENSTRUG00000003940
ENSTRUG00000003990
ENSTRUG00000004081
ENSTRUG00000004215
ENSTRUG00000004326
ENSTRUG00000004514
ENSTRUG00000004584
ENSTRUG00000004719
ENSTRUG00000004807
ENSTRUG00000005061
ENSTRUG00000005173
ENSTRUG00000005187
ENSTRUG00000005329
ENSTRUG00000005337
ENSTRUG00000005608
ENSTRUG00000005625
ENSTRUG00000006509
ENSTRUG00000006562
ENSTRUG00000006700
ENSTRUG00000006726
ENSTRUG00000006774
ENSTRUG00000007071
ENSTRUG00000007308
ENSTRUG00000007330
ENSTRUG00000007452
ENSTRUG00000007602
ENSTRUG00000007660
ENSTRUG00000007708
ENSTRUG00000007787
ENSTRUG00000007806
ENSTRUG00000007918
ENSTRUG00000008104
ENSTRUG00000008169
ENSTRUG00000008306
ENSTRUG00000008313
ENSTRUG00000008455
ENSTRUG00000008498
ENSTRUG00000008529
ENSTRUG00000008583
ENSTRUG00000008691
ENSTRUG00000008723
ENSTRUG00000009070
ENSTRUG00000009125
ENSTRUG00000009223
ENSTRUG00000009247
ENSTRUG00000009289
ENSTRUG00000009527
ENSTRUG00000009582
ENSTRUG00000009681
ENSTRUG00000009713
ENSTRUG00000009876
ENSTRUG00000010005
ENSTRUG00000010088
ENSTRUG00000010095
ENSTRUG00000010099
ENSTRUG00000010145
ENSTRUG00000010332
ENSTRUG00000010510
ENSTRUG00000010555
ENSTRUG00000010713
ENSTRUG00000011000
ENSTRUG00000011032
ENSTRUG00000011100
ENSTRUG00000011272
ENSTRUG00000011517
ENSTRUG00000011792
ENSTRUG00000011864
ENSTRUG00000011892
ENSTRUG00000011915
ENSTRUG00000012011
ENSTRUG00000012276
ENSTRUG00000012355
ENSTRUG00000012516
ENSTRUG00000012629
ENSTRUG00000012656
ENSTRUG00000012678
ENSTRUG00000012715
ENSTRUG00000012741
ENSTRUG00000012757
ENSTRUG00000012870
ENSTRUG00000012931
ENSTRUG00000013072
ENSTRUG00000013273
ENSTRUG00000013321
ENSTRUG00000013345
ENSTRUG00000013465
ENSTRUG00000013530
ENSTRUG00000013751
ENSTRUG00000013797
ENSTRUG00000013851
ENSTRUG00000013863
ENSTRUG00000014120
ENSTRUG00000014204
ENSTRUG00000014476
ENSTRUG00000014543
ENSTRUG00000014548
ENSTRUG00000014559
ENSTRUG00000014704
ENSTRUG00000014848
ENSTRUG00000014919
ENSTRUG00000014959
ENSTRUG00000015100
ENSTRUG00000015155
ENSTRUG00000015187
ENSTRUG00000015358
ENSTRUG00000015406
ENSTRUG00000015528
ENSTRUG00000015548
ENSTRUG00000015620
ENSTRUG00000015883
ENSTRUG00000015905
ENSTRUG00000015938
ENSTRUG00000016011
ENSTRUG00000016081
ENSTRUG00000016197
ENSTRUG00000016263
ENSTRUG00000016288
ENSTRUG00000016459
ENSTRUG00000016514
ENSTRUG00000016649
ENSTRUG00000016689
ENSTRUG00000016732
ENSTRUG00000016862
ENSTRUG00000016881
ENSTRUG00000017009
ENSTRUG00000017128
ENSTRUG00000017145
ENSTRUG00000017198
ENSTRUG00000017300
ENSTRUG00000017363
ENSTRUG00000017391
ENSTRUG00000017427
ENSTRUG00000017472
ENSTRUG00000017610
ENSTRUG00000018206
ENSTRUG00000018210
ENSTRUG00000018361
ENSTRUG00000018510
ENSTRUG00000018546
ENSTRUG00000018547
ENSTRUG00000018572
ENSTRUG00000018591
ENSTRUG00000018592
ENSTRUG00000018596

## Sheet: Fly
FBgn0000064
FBgn0000083
FBgn0000667
FBgn0001122
FBgn0001311
FBgn0001991
FBgn0002921
FBgn0003071
FBgn0003089
FBgn0003091
FBgn0003137
FBgn0003328
FBgn0003380
FBgn0003423
FBgn0003429
FBgn0003656
FBgn0003721
FBgn0004117
FBgn0004228
FBgn0004244
FBgn0004435
FBgn0004648
FBgn0004907
FBgn0005278
FBgn0005536
FBgn0005670
FBgn0010548
FBgn0011286
FBgn0011288
FBgn0013997
FBgn0015286
FBgn0015609
FBgn0016920
FBgn0019982
FBgn0022382
FBgn0023023
FBgn0024944
FBgn0025720
FBgn0025726
FBgn0025814
FBgn0027066
FBgn0027611
FBgn0028886
FBgn0029761
FBgn0030087
FBgn0030245
FBgn0031127
FBgn0031145
FBgn0031245
FBgn0031652
FBgn0031681
FBgn0031737
FBgn0031760
FBgn0031893
FBgn0032010
FBgn0032151
FBgn0032456
FBgn0032868
FBgn0033439
FBgn0033699
FBgn0033777
FBgn0033844
FBgn0034971
FBgn0035023
FBgn0035348
FBgn0035976
FBgn0036211
FBgn0036272
FBgn0038826
FBgn0038874
FBgn0039465
FBgn0039897
FBgn0041182
FBgn0041622
FBgn0043792
FBgn0045495
FBgn0050463
FBgn0051092
FBgn0051522
FBgn0051680
FBgn0051973
FBgn0053196
FBgn0053548
FBgn0066101
FBgn0085432
FBgn0086676
FBgn0250757
FBgn0250823
FBgn0259101
FBgn0259247
FBgn0261287
FBgn0261797
FBgn0261862
FBgn0262599
FBgn0262738
FBgn0263111
FBgn0264386
FBgn0264556
FBgn0264695
FBgn0265137
FBgn0266521
FBgn0283471
FBgn0285944

## Sheet: Human
ENSG00000003989
ENSG00000005893
ENSG00000007866
ENSG00000008130
ENSG00000008517
ENSG00000010810
ENSG00000011332
ENSG00000024048
ENSG00000041982
ENSG00000066405
ENSG00000067057
ENSG00000067225
ENSG00000068305
ENSG00000069431
ENSG00000070087
ENSG00000070831
ENSG00000072682
ENSG00000074803
ENSG00000075415
ENSG00000077522
ENSG00000078328
ENSG00000079385
ENSG00000079739
ENSG00000079805
ENSG00000092841
ENSG00000095794
ENSG00000100678
ENSG00000101958
ENSG00000102893
ENSG00000103248
ENSG00000104635
ENSG00000104824
ENSG00000105953
ENSG00000106976
ENSG00000107643
ENSG00000107669
ENSG00000108370
ENSG00000108669
ENSG00000108684
ENSG00000109332
ENSG00000109586
ENSG00000111450
ENSG00000111846
ENSG00000112062
ENSG00000112319
ENSG00000114948
ENSG00000115155
ENSG00000116604
ENSG00000118046
ENSG00000118492
ENSG00000120251
ENSG00000122884
ENSG00000124313
ENSG00000124406
ENSG00000124467
ENSG00000125741
ENSG00000126226
ENSG00000128595
ENSG00000129353
ENSG00000130294
ENSG00000130402
ENSG00000130635
ENSG00000131508
ENSG00000132639
ENSG00000133135
ENSG00000133606
ENSG00000133703
ENSG00000134444
ENSG00000134873
ENSG00000135253
ENSG00000136531
ENSG00000137709
ENSG00000137968
ENSG00000140832
ENSG00000141503
ENSG00000141837
ENSG00000143549
ENSG00000145321
ENSG00000145349
ENSG00000147642
ENSG00000150051
ENSG00000150093
ENSG00000150401
ENSG00000151067
ENSG00000151726
ENSG00000153253
ENSG00000155511
ENSG00000157388
ENSG00000161558
ENSG00000163166
ENSG00000163462
ENSG00000163636
ENSG00000164398
ENSG00000165119
ENSG00000166407
ENSG00000166501
ENSG00000166900
ENSG00000167384
ENSG00000167549
ENSG00000168530
ENSG00000169432
ENSG00000172819
ENSG00000175582
ENSG00000175854
ENSG00000177302
ENSG00000180957
ENSG00000181666
ENSG00000183873
ENSG00000185201
ENSG00000185532
ENSG00000186529
ENSG00000186998
ENSG00000196565
ENSG00000196876
ENSG00000198242
ENSG00000198467
ENSG00000203970
ENSG00000204983
ENSG00000205809
ENSG00000211772
ENSG00000242875
ENSG00000243130
ENSG00000244255
ENSG00000275896
ENSG00000277734
