# Supplementary material for: Biological impact of mutually exclusive exon switching
Source: PLoS Comput Biol. 2021 Mar 2;17(3):e1008708. doi: 10.1371/journal.pcbi.1008708 (PMC7954323; doi:10.1371/journal.pcbi.1008708)
Supplement: S2 Table — (XLSX) [file pcbi.1008708.s046.xlsx]

## Sheet: Sheet1
Gene	Dataset
ENSG00000100385	H
ENSG00000196511	H
ENSG00000172572	H
ENSG00000132639	IH
ENSG00000136531	IH
ENSG00000257335	H
ENSG00000148408	H
ENSG00000172819	I
ENSG00000153253	IH
ENSG00000157388	IH
ENSG00000141837	IH
ENSG00000119912	H
ENSG00000150337	H
ENSG00000066468	H
ENSG00000077782	H
ENSG00000153922	H
ENSG00000151067	IH
ENSG00000130816	H
ENSG00000144285	H
ENSG00000183023	H
ENSG00000106348	H
ENSG00000156110	H
ENSG00000101958	IH
ENSG00000156113	H
ENSG00000078018	H
ENSG00000120949	H
ENSG00000150093	I
ENSG00000074803	I
ENSG00000186868	H
ENSG00000075043	H
ENSG00000068078	H
ENSG00000155511	IH
ENSG00000126067	H
ENSG00000169432	IH
ENSG00000183873	IH
H or I in the second column indicates if gene was present in the Hatje or main In-house dataset respectively.
